# Supplementary material for: Flat-Band Localization in Electrical Circuits from One to Three Dimensions
Source: Materials (Basel). 2026 May 11;19(10):1981. doi: 10.3390/ma19101981 (PMC13209072; doi:10.3390/ma19101981)
Supplement: Supplementary file 1 [file materials-19-01981-s001.zip]

Archive with 1 entries (1 files):
- materials-4285945-supplementary.pdf
